# Supplementary material for: A Mobile Sperm Analyzer with User-Friendly Microfluidic Chips for Rapid On-Farm Semen Evaluation
Source: Biosensors (Basel). 2025 Jun 18;15(6):394. doi: 10.3390/bios15060394 (PMC12190950; doi:10.3390/bios15060394)
Supplement: Supplementary file 1 [file biosensors-15-00394-s001.zip]

Archive with 1 entries (1 files):
- biosensors-3662887-supplementary.pdf
